# Supplementary material for: Genomic Diversity and Evolution of the Fish Pathogen Flavobacterium psychrophilum
Source: Front Microbiol. 2018 Feb 7;9:138. doi: 10.3389/fmicb.2018.00138 (PMC5808330; doi:10.3389/fmicb.2018.00138)
Supplement: Supplementary file 2 [file Table2.XLSX]

## Sheet: Legend
Supplementary Table 2	List of 88 gene families conserved exclusively in CC-ST2 genomes.
Column legend
cluster	Several clusters containing gene families conserved exclusively in CC-ST2 genomes in synteny. Lists of genes are sorted by chromosomal position on the CSF259-93 genome.
start	Coordinates of the start position of the corresponding gene according to the CSF259-93 genome.
end	Coordinates of the end position of the corresponding gene according to the CSF259-93 genome.
strand	(1) for positive, (-1) for negative strand.
locustag	Accession number of the corresponding gene in the CSF259-93 genome.
locustag_JIP0286	Accession number of the corresponding gene in the JIP02-86 genome.
Description	Description of the product, gene function prediction, conserved protein domains or cellular localisation.
nbCDS	Total number of representatives of the gene family in all CC-ST2 genomes.
minaalength	Length in amino-acids of the smallest representative of the gene family in all CC-ST2 genomes.
maxaalength	Length in amino-acids of the longest representative of the gene family in all CC-ST2 genomes.

## Sheet: Data
cluster	start	end	strand	locustag	locustag_JIP0286	Description	nbCDS	minaalength	maxaalength
A	484505	485761	1	FPSM_00422	FP2579	Phage integrase family protein, transposase	22	418	418
	485770	486432	1	FPSM_00423	FP0385	conserved protein of unknown function	22	220	220
	486526	486810	1	FPSM_00424	FP0386	conserved protein of unknown function	22	94	94
	486786	488204	1	FPSM_00425	FP0387	Phage/plasmid DNA primase, P4 family domain protein	22	463	472
	488297	488440	1	FPSM_00426	FP0388	conserved protein of unknown function, hypothetical phage protein	22	47	47
	488587	489840	1	FPSM_00427	FP0389	SOS mutagenesis and repair protein UmuC	22	417	417
	489842	490288	1	FPSM_00428	FP0390	SOS mutagenesis, DNA repair UmuD, forms complex with UmuC	22	148	148
	490811	491338	1	FPSM_00429	FP0391	conserved protein of unknown function, probable transmembrane protein	22	175	175
	491462	495718	1	FPSM_00430	FP0392	conserved protein of unknown function, putative ATPase (COG0419)	22	1418	1418
-	669088	670227	1	FPSM_00581	FP2160	conserved protein of unknown function, putative ATP/GTP-binding protein	22	363	380
B	678625	679098	1	FPSM_00591	FP2156	hypothetical protein, putative transporter	22	153	157
	679363	680037	1	FPSM_00592	FP2155	conserved membrane protein of unknown function	22	224	224
	680050	680640	1	FPSM_00593	FP2154	conserved protein of unknown function	22	196	196
C	1355382	1355804	1	FPSM_01225	FLAPJAM_1282	Site-specific recombinase, phage integrase family (fragment)	22	115	140
	1355898;1396771	1356632;1398015	1;1	FPSM_01226;FPSM_01270	FP2550;FLAPJAM_1281	phage integrase family protein, recombinase	44	244	414
	1356700	1357296	1	FPSM_01227	FP1587	Probable transcriptional regulator, TetR family	22	196	198
	1359116	1359628	1	FPSM_01230	FP1584	conserved protein of unknown function	22	81	170
	1360186	1361142	1	FPSM_01232	FP1582	Ketopantoate reductase PanE/ApbA family protein	22	318	318
	1362933	1363433	1	FPSM_01235	FP1579	putative thioesterase	22	166	166
	1363469	1364203	1	FPSM_01236	FP1578	conserved protein of unknown function, putative metal-dependent phosphohydrolase	22	244	244
	1364318	1364788	1	FPSM_01237	FP1577	conserved protein of unknown function, putative thioesterase	22	156	156
	1364821	1364988	1	FPCSF_1234	FP1576	conserved protein of unknown function	22	55	55
	1365027	1365323	1	FPSM_01238	FP1575	conserved protein of unknown function	22	98	98
	1365372	1366871	1	FPSM_01240	FP1574	conserved protein of unknown function	22	498	499
	1367369	1367731	1	FPSM_01241	FP1572	conserved protein of unknown function, putative transcriptional regulator	22	95	120
	1367850	1368653	1	FPSM_01242	FP1571	conserved protein of unknown function, putative transcriptional regulator	22	267	267
	1369408	1370052	1	FPSM_01244	FP1569	conserved protein of unknown function	22	214	214
	1370068	1370430	1	FPSM_01245	FP1568	XRE family transcriptional regulator	22	97	120
	1370436	1373423	1	FPSM_01246	FP1567	Type IIS restriction enzyme Eco57I [Includes: Adenine-specific methyltransferase activity Eco57IA]	22	995	995
	1373410;1373879	1373967;1375015	1;1	FPSM_01247;FPSM_01248	FP1566	putative Type IV restriction-modification system	23	185	534
	1375020	1375460	1	FPSM_01249	FP1565	conserved protein of unknown function	22	131	146
	1375479	1376915	1	FPSM_01250	FP1564	conserved protein of unknown function	22	478	478
	1376938	1377903	1	FPSM_01251	FP1563	conserved protein of unknown function	22	320	321
	1377910	1380006	1	FPSM_01252	FP1562	Predicted ATP-dependent endonuclease of the OLD family	23	237	698
	1379988	1381889	1	FPSM_01253	FP1561	conserved protein of unknown function, putative DNA/RNA helicase	22	633	633
	1381930	1383081	1	FPSM_01254	FP1560	conserved protein of unknown function	22	206	383
	1383095	1384807	1	FPSM_01255	FP1559	conserved protein of unknown function	22	570	570
	1384811	1385527	1	FPSM_01256	FP1558	conserved protein of unknown function	22	238	238
	1385524	1387443	1	FPSM_01257	FP1557	conserved protein of unknown function, ATP-binding protein	22	639	639
	1387450	1388376	1	FPSM_01258	FP1556	conserved protein of unknown function, phage-related protein	22	100	311
	1388640	1390655	1	FPSM_01259	FP1554	conserved protein of unknown function	22	671	671
	1390689	1392077	1	FPSM_01260	FP1553	ArsR family transcriptional regulator	22	462	462
	1393976	1394155	1	FPSM_01264	FP1551	conserved protein of unknown function	22	59	81
	1396070;2700240	1396273;2700443	1;1	FPSM_01269;FPSM_02447	FP1546;FP2324	conserved protein of unknown function	43	67	88
	1398056	1398895	1	FPSM_01271	FP1545	conserved protein of unknown function	22	279	279
	1398902	1399867	-1	FPSM_01272	FP1544	probable transcriptional regulator, AraC family	22	321	321
	1399935	1401122	1	FPSM_01273	FP1543	tetracycline resistance protein TetX	22	385	395
	1401125	1401301	1	FPSM_01274	FP1542	conserved protein of unknown function	22	48	58
	1401319	1402542	1	FPSM_01275	FP1541	Major facilitator superfamily (MFS) permease	22	407	407
	1403004	1403852	1	FPSM_01277	FP1540	tetracycline regulation of excision, RteC	22	282	282
	1403934	1404251	1	FPSM_01278	FP1539	conserved protein of unknown function, putative transcriptional regulator	22	95	105
	1404226	1405119	1	FPSM_01279	FP1538	conserved protein of unknown function, putative transcriptional regulator	22	286	297
	1411721	1413907	1	FPSM_01284	FP1533	conserved protein of unknown function, ATP-binding protein	22	715	728
	1413909	1415069	1	FPSM_01285	FP1532	conserved protein of unknown function, phage-related protein	22	386	386
	1415071	1417065	1	FPSM_01286	FP1531	conserved protein of unknown function, ATP-binding protein	22	664	664
	1417084	1418424	1	FPSM_01287	FP1530	conserved protein of unknown function	22	446	446
	1418394	1419041	1	FPSM_01288	FP1529	conserved protein of unknown function	22	215	215
	1419038	1422277	1	FPSM_01289	FP1528	conserved protein of unknown function, putative DNA repair protein Rad50	22	117	1079
	1422281	1423120	1	FPSM_01290	FP1527	conserved protein of unknown function	22	278	279
D	1703637	1706156	1	FPSM_01529	FP0848	5-methylcytosine-specific restriction related enzyme	22	823	839
	1706168	1707889	1	FPSM_01530	FP0847	conserved protein of unknown function	22	573	573
E	2504589	2505929	1	FPSM_02280	FP1365	Tryptophan repeat gene family protein	22	446	446
	2505943	2506581	1	FPSM_02281	FP1366	conserved protein of unknown function	22	212	212
	2506547	2507170	1	FPSM_02282	FP1367	conserved protein of unknown function	22	81	207
	2507172	2507480	1	FPSM_02283	FP1368	conserved protein of unknown function	22	102	102
F	2661166	2662425	1	FPSM_02413	FP2585	Phage integrase family protein	22	419	419
	2664013	2664879	1	FPSM_02416	FP2295	conserved protein of unknown function, putative transcriptional regulator	22	288	288
	2665541	2666053	-1	FPSM_02418	FP2297	putative bacterial general secretion pathway protein GspM	22	170	170
	2666055	2667251	-1	FPSM_02419	FP2298	putative bacterial general secretion pathway protein GspL	22	398	398
	2667251	2669425	-1	FPSM_02420	FP2299	putative bacterial general secretion pathway protein GspD	22	720	724
	2669452	2670855	-1	FPSM_02421	FP2300	putative bacterial general secretion pathway protein GspE	23	158	467
	2670859	2671341	-1	FPSM_02422	FP2301	putative bacterial general secretion pathway protein (structural homology with FlaK preflagellin peptidase using HHpred: [3S0X_A] E-value: 1.5E-8 {Methanococcus maripaludis}, 3-131/160aa)	22	160	160
	2671341	2671751	-1	FPSM_02423	FP2302	putative bacterial general secretion pathway protein GspG	22	136	136
	2671876	2672445	1	FPSM_02424	FP2303	Probable outer membrane protein precursor, OmpH/Skf family (Skf has been characterised as a molecular chaperone that interacts with unfolded proteins as they emerge in the periplasm from the Sec translocation machinery; PMID:15304217).	22	189	189
	2672432	2673034	1	FPSM_02425	FP2304	putative lipoprotein	23	58	200
	2673044	2677657	1	FPSM_02426	FP2305	conserved exported protein of unknown function containing RHS domain (partial structural homology with YenB, the B-component of the ABC toxin of Yersinia entomophaga; HHpred: [4IGL_A] E-value: 5.0E-5 {Yersinia entomophaga})	22	1537	1537
	2677824	2679308	1	FPSM_02427	FP2306	conserved protein of unknown function, Tetratricopeptide repeat domain	22	494	494
	2679341	2680342	1	FPSM_02428	FP2307	conserved exported protein of unknown function	22	133	336
	2680352	2685610	1	FPSM_02429	FP2308	protein of unknown function precursor, putative Rhs repeat family protein (structural homology with YenC2, the C-component of the ABC toxin of Yersinia entomophaga; HHpred: [4IGL_B] E-value: 4.8E-48 {Yersinia entomophaga}; PMID:23913273)	23	487	1752
	2685570	2686241	1	FPSM_02430	FP2309	conserved protein of unknown function, N-glycosidase YbiA (hydrolysis of intermediates of riboflavin biosynthesis pathway; required for swarming motility in E. coli; PubMed:25431972 and 17122336)	22	142	223
	2687377	2690913	1	FPSM_02432	FP2310	conserved putative adhesin containing a C-terminal secretion signal, PKD domain protein	22	1162	1178
	2690873	2691697	1	FPSM_02433	FP2311	conserved exported protein of unknown function	22	243	274
	2691603	2692664	1	FPSM_02434	FP2312	conserved exported protein of unknown function, putative lipoprotein, fibronectin type-III domain-containing protein	22	311	353
	2692674	2693162	1	FPSM_02435	FP2313	putative bacterial general secretion pathway protein GspC	22	162	162
	2693159	2694448	1	FPSM_02436	FP2314	conserved exported protein of unknown function	22	429	429
	2694436	2694768	1	FPSM_02437	FP2315	conserved protein of unknown function, putative Type-IV like pilin (HHpred: [5G24_A] E-value: 3.6E-6 {Thermus thermophilus})	22	110	110
	2694761	2695234	1	FPSM_02438	FP2316	conserved exported protein of unknown function, putative Type-IV like pilin (HHpred: [5G23_B] E-value: 3.7E-9 {Thermus thermophilus})	22	157	157
	2695224	2696360	1	FPSM_02439	FP2317	putative bacterial general secretion pathway protein GspF	22	378	378
